# Supplementary material for: Enterococcus faecalis NADH Peroxidase-Defective Mutants Stain Falsely in Colony Zymogram Assay for Extracellular Electron Transfer to Ferric Ions
Source: Microorganisms. 2022 Dec 31;11(1):106. doi: 10.3390/microorganisms11010106 (PMC9864754; doi:10.3390/microorganisms11010106)
Supplement: Supplementary file 1 [file microorganisms-11-00106-s001.zip]

Archive with 1 entries (1 files):
- microorganisms-2106931-supplementary.pdf
